# Supplementary material for: MetS Prevalence and Its Association with Dietary Patterns among Chinese Middle-Aged and Elderly Population: Results from a National Cross-Sectional Study
Source: Nutrients. 2022 Dec 13;14(24):5301. doi: 10.3390/nu14245301 (PMC9788494; doi:10.3390/nu14245301)
Supplement: Supplementary file 1 [file nutrients-14-05301-s001.zip]

Archive with 1 entries (1 files):
- nutrients-2051676-supplementary.pdf
